# Supplementary material for: Systems Biology Approach for Personalized Hemostasis Correction
Source: J Pers Med. 2022 Nov 15;12(11):1903. doi: 10.3390/jpm12111903 (PMC9694039; doi:10.3390/jpm12111903)
Supplement: Supplementary file 1 [file jpm-12-01903-s001.zip]

Archive with 1 entries (1 files):
- jpm-2005464-supplementary.pdf
